# Supplementary material for: Development and Characterization of Topical Gels Containing Lipid Nanosystems Loaded with Echinacea purpurea
Source: Gels. 2025 Oct 5;11(10):801. doi: 10.3390/gels11100801 (PMC12562447; doi:10.3390/gels11100801)
Supplement: Supplementary file 1 [file gels-11-00801-s001.zip]

Archive with 1 entries (1 files):
- gels-3894673-supplementary.pdf
